# Supplementary material for: Upper-Body Pitch Control Differentiates Sprint Butterfly Performance in Youth Swimmers: An IMU-Based Analysis
Source: Sensors (Basel). 2026 May 7;26(10):2939. doi: 10.3390/s26102939 (PMC13210417; doi:10.3390/s26102939)
Supplement: Supplementary file 1 [file sensors-26-02939-s001.zip]

Archive with 1 entries (1 files):
- sensors-4245449-supplementary.pdf
